# Supplementary material for: Site-specific incorporation of citrulline into proteins in mammalian cells
Source: Nat Commun. 2021 Jan 4;12:45. doi: 10.1038/s41467-020-20279-w (PMC7782748; doi:10.1038/s41467-020-20279-w)
Supplement: Supplementary file 4 — Source Data [file 41467_2020_20279_MOESM4_ESM.xlsx]

## Sheet: Sheet1
	Figure 1d
	% SM60 (Left panel)				% Cit Production (Right panel)
		% SM60				% Cit
	Time (min)	Test 1	Test 2		Time (min)	Test 1	Test 2
	0	100	100		0	0	0
	0.5	65.5683	61.9159		0.5	33.8224	19.6952
	1	41.614	42.8037		1	59.9278	46.7481
	2	18.1531	17.9439		2	75.944	81.3019
	3	9.37253	7.8972		3	90.7824	92.8295
	4	4.40016	3.41121		4	100	98.113
	5	1.53907	3.27103		5	89.8029	100
	Figure 2b
		Normalizaed Fluorescence (a.u.)
	SM60 (mM)	Test 1	Test 2	Test 3
	0	36.381	42.414	38.035
	0.25	180.67	156.23	163.13
	1	215.33	213.65	263.65
	Figure 3a
				Normalized Intensity (a.u.)
		Ca = 10 mM			Ca = 0 mM
	Time (min)	Test 1	Test 2		Test 1	Test 2
	0	0	0		0	0
	5	5399.75	4693.95		-98.9891	812.748
	15	7830.19	6248.81		391.959	1053.88
	30	10153.8	8209.36		222.483	1025.23
	60	12430.6	12428.1		-317.788	726.089
	90	13816.8	12307.1		-281.683	1159.66
	The data at time>0 were substracted from that at time=0 to monitor the increase in fluorescence intensity. Some of the band intensities were less than that at time=0, accounting for the negative values.
	Figure 3d
					Rate (µM/s)
		WT		R372Cit		R374Cit
	BAEE (mM)	Test 1	Test 2	Test 1	Test 2	Test 1	Test 2
	0	0	0	0	0	0	0
	0.5	0.02	0.01
	1	0.041058	0.051129			0.009747	0.011533
	2	0.073369	0.108078	0.004312	0.004674	0.016797	0.017669
	3	0.141005	0.142963			0.025735	0.030507
	4	0.164427	0.179929			0.02921	0.02866
	5	0.157787	0.139109	0.011583	0.013285	0.026533	0.029414
	Figure 3e
				Normalized H3 Cit
		WT			R374Cit
		Test 1	Test 2	Test 3	Test 1	Test 2	Test 3
	(-) Ca2+	0.419157	0.367813	0.382535	0.11931	0.184036	0.186983
	(+) Ca2+	0.440764	0.732461	0.898351	0.172862	0.159281	0.171314
	(+) Ca2+/Ionomycin	77.1474	63.2843	72.4208	9.4582	15.6412	10.004
	Figure 3f
			% Soluble protein								% Soluble protein
		WT		WT+GSK199		WT+Ca2+				R374Cit		R374+GSK199		R374Cit+Ca2+
	(⁰C)	Test 1	Test 2	Test 1	Test 2	Test 1	Test 2		(⁰C)	Test 1	Test 2	Test 1	Test 2	Test 1	Test 2
	25	100	100	100	100	100	100		25	100	100	100	100	100	100
	40	82.4113	83.2309	80.4984	89.2378	96.7209	95.2449		40	104.955	105.828	98.2508	98.9456	92.3047	88.4151
	50	66.0659	70.5253	93.7273	84.8996	80.5505	79		50	71.8185	65.9093	61.539	61.8476	41.4534	54.9367
	60	68.0927	55.753	84.5821	72.3792	16.4511	14.7494		60	34.4202	32.263	36.7723	37.1227	14.5549	15.3233
	65	37.1152	39.0743	67.1382	61.1195	6.56837	20.7407		65	20.4956	18.8472	28.5207	27.7091	4.15066	5.0264
	70	33.7324	41.914	54.2515	56.2161	4.08492	8.25803		70	15.2947	14.4142	19.5831	18.1201	11.0278	4.78147
	75	41.6234	52.3393	47.3466	60.0056	9.73808	7.64764		75	12.7833	11.7176	18.9325	16.9171	4.14584	7.83759
	85	17.9328	25.3691	28.5169	36.6664	3.46409	11.9317		85	4.68906	4.98261	8.08393	7.60436	5.61188	3.15083
	95	11.9111	19.5227	17.5764	25.9666	0.371056	0.670432		95	3.69955	2.19898	7.7649	7.15018	0.713707	0.388521
	Figure 4a
	All the ratios are given in Table S5
	Figure S10a
				% Viability
			(-) UV			(+) UV
	SM60 (M)	Test 1	Test 2	Test 3	Test 1	Test 2	Test 3
	0.01	85.4285	80.9313	81.3496	29.2508	29.3722	26.6679
	0.005	98.3783	96.3055	94.8128	46.9668	41.6354	34.8802
	0.0025	105.024	99.291	90.4962	70.0473	67.2437	66.5041
	0.00125	112.621	106.023	100.831	102.797	93.768	90.6774
	0.00063	112.412	101.972	98.8346	106.616	97.4437	88.1938
	0.00031	111.566	102.923	102.314	109.089	97.7307	93.3375
	0.00016	108.457	103.303	95.7541	103.239	94.1985	88.7457
	8e-05	108.78	107.648	95.4213	106.252	98.2826	91.9468
	4e-05	106.574	102.343	99.3766	101.307	92.0461	92.4545
	2e-05	105.138	97.2373	95.5164	102.963	95.4237	91.0858
	0	100	100	100	100	100	100
	Figure S10b
			% Viability						% Viability
			WT PAD4					374Cit PAD4
		Test 1	Test 2	Test 3				(-) UV			(+) UV
	(-) UV	100.396	101.916	104.389		SM60 (mM)	Test 1	Test 2	Test 3	Test 1	Test 2	Test 3
	(+) UV	99.9537	109.178	110.471		0.25	105.054	108.358	103.532	100.449	95.9487	103.725
						0.5	104.738	100.99	99.9197	97.1331	88.2382	100.392
						1	98.7563	100.329	101.6	101.96	94.0047	92.2813
	Figure S15a
				Rate (µM/s)
		PAD4Bac		PAD4Mam
	BAEE (mM)	Test 1	Test 2	Test 1	Test 2
	0	0	0	0	0
	0.5	0.000194	0.001799	0.02	0.01
	1	0.072257	0.093915	0.041058	0.051129
	2	0.107901	0.073104	0.073369	0.108078
	3	0.137672	0.145644	0.141005	0.142963
	4	0.163351	0.156914	0.164427	0.179929
	5	0.161702	0.138351	0.157787	0.139109
	Figure S15b
				Rate (µM/s)
		PAD4Bac		PAD4Mam
	Ca (mM)	Test 1	Test 2	Test 1	Test 2
	0	0	0	0	0
	0.25	0	0.005734	0.001713	0
	0.5	0.022083	0.037771	0.021184	0.00203
	1	0.115231	0.087665	0.099411	0.100496
	2.5	0.18203	0.213406	0.144253	0.145813
	5	0.17039	0.227533	0.165443	0.165708
	10	0.148724	0.148456	0.185761	0.160126
	Figure S15c
				Cit (µM)
		WT		R372Cit		R374Cit
	Time (min)	Test 1	Test 2	Test 1	Test 2	Test 1	Test 2
	0	0	0	0	0	0	0
	25	341.82	279.14	0	0	34.1	33.78
	50	503.86	646.66	0	0	56.62	73.46
	90	970.26	992.98	0.433333	6.43333	116.98	102.06
	Figure S15d
			% Activity
	Time (min)	Test 1	Test 2	Test 1	Test 2
	0	100	100	100	100
	5	70.7034	71.5634	79.6679	70.378
	15	57.8958	49.6617	74.6647	65.9583
	30	52.3154	48.0769	55.3838	55.2379
	60	59.0777	54.2913	53.2042	49.0878
	90	72.0403	66.2037	51.0539	57.1375
	Figure S18b
			% Soluble fraction
	Time (min)	Test 1	Test 2	Test 1	Test 2
	0	100	100	100	100
	5	95.2645	92.9262	108.472	107.307
	15	93.4452	95.7301	98.8746	113.453
	30	88.7715	108.78	91.9763	80.5515
	60	98.6997	97.9865	111.564	100.564
	90	88.389	87.1845	92.7055	82.7138
	180	95.5178	80.8225	103.072	89.9816
	All full gels are given in the supplementary information
